# Supplementary material for: Multi-Transcriptomic Analysis Reveals the Heterogeneity and Tumor-Promoting Role of SPP1/CD44-Mediated Intratumoral Crosstalk in Gastric Cancer
Source: Cancers (Basel). 2022 Dec 27;15(1):164. doi: 10.3390/cancers15010164 (PMC9818284; doi:10.3390/cancers15010164)
Supplement: Supplementary file 1 [file cancers-15-00164-s001.zip]

Archive with 2 entries (2 files):
- FigureS1.final.pdf
- Table S1.Representative samples of expanding and infiltrative types of GC in TCGA.xls
